# Supplementary material for: Waterborne Graphene- and Nanocellulose-Based Inks for Functional Conductive Films and 3D Structures
Source: Nanomaterials (Basel). 2021 May 29;11(6):1435. doi: 10.3390/nano11061435 (PMC8227753; doi:10.3390/nano11061435)
Supplement: Supplementary file 1 [file nanomaterials-11-01435-s001.zip]

Archive with 4 entries (4 files):
- media1.mov
- media2.mov
- media3.mov
- nanomaterials-1228592-SI.pdf
